# Supplementary material for: Whole-Exome Sequencing and hiPSC Cardiomyocyte Models Identify MYRIP, TRAPPC11, and SLC27A6 of Potential Importance to Left Ventricular Hypertrophy in an African Ancestry Population
Source: Front Genet. 2021 Feb 19;12:588452. doi: 10.3389/fgene.2021.588452 (PMC7933688; doi:10.3389/fgene.2021.588452)
Supplement: Supplementary file 2 [file Table_1.xlsx]

## Sheet: st_lnlvidd
		Sequence Kernal Association Test (SKAT) Results with Rare and Common Variants (Not adjusted for relatedness)					Rare Metal Worker (RMW)- SKAT (Adjusted for Family)									RNAseq from iPSC cardiomyocyte model	Gene Prioritization Score
Trait	Gene	All Variants	Variant Count	SKAT	SKAT.o^	SKAT_RC#	Rare Variant Count	Rare Variants	Variants MAF+	Single Rare Variant Effect Size	Single Rare Variant P-value	MAF+ inclusion cuttoff	Gene-based P-value	LOF%_Varian	other.associated.traits~	RNAseq Read Count	structural.trait	ipsc.expression	cardiac.function.broad	LOF%	reference.related.to.cardiomyocytes.or.hypertrophy	associated.with.more.than.one.trait	mix.of.common.and.rare.variants	sum
lnLVIDD	MYRIP	3:39942392,3:40085643,3:40085644,3:40085653,3:40192588,3:40223732,3:40223771,3:40223808,3:40231343,3:40231383,3:40231412,3:40231416,3:40231451,3:40231489,3:40231523,3:40231532,3:40231611,3:40231755,3:40231854,3:40231857,3:40251483,3:40275446,3:40275461,3:40286000,	24	0.00797042	0.0135205	3.93e-05	21	3:39942392:C:T;3:40085643:C:A;3:40085644:A:G;3:40085653:G:A;3:40192588:C:T;3:40223732:A:G;3:40223808:C:T;3:40231343:G:A;3:40231412:G:A;3:40231416:C:T;3:40231451:T:A;3:40231489:C:G;3:40231523:C:A;3:40231532:C:T;3:40231611:C:G;3:40231755:G:A;3:40231854:G:A;3:40231857:G:A;3:40251483:G:A;3:40275446:G:A;3:40286000:G:A	0.000370096,0.000369822,0.000370096,0.000738552,0.0003663,0.000734754,0.000733676,0.000735294,0.000368732,0.000735294,0.000367377,0.00146628,0.000733138,0.00110051,0.000367107,0.0003663,0.000399361,0.00121655,0.0003663,0.0003663,0.000369822	-0.141562,0.0243637,0.104015,-0.0189756,-0.0737509,-0.0355181,0.0943533,-0.0960819,-0.076009,-0.0382772,-0.0278205,0.24673,0.0776905,-0.00756952,0.0722527,-0.00459659,0.0412446,-0.0153681,-0.097539,-0.0716811,-0.0530054	0.151312,0.798104,0.291732,0.784786,0.438734,0.604342,0.168667,0.160999,0.411415,0.625067,0.777944,2.52502e-05,0.251584,0.898499,0.463935,0.961508,0.675904,0.797754,0.322813,0.467478,0.577855	0.01	0.00514448	3:40085643	NA	30	1	1	1	1	0	0	1	5
lnLVIDD	PTGER3	1:71418627,1:71418672,1:71418696,1:71440025,1:71477968,1:71478092,1:71478109,	7	0.00175004	9.72e-05	1.96e-09	6	1:71418627:T:A;1:71418672:C:T;1:71418696:T:G;1:71477968:C:T;1:71478092:A:C;1:71478109:G:A	0.000372024,0.000739645,0.000369549,0.00147275,0.000367647,0.000369004	0.147242,0.0120524,0.0417067,0.283809,-0.0177692,0.109215	0.135571,0.862297,0.660106,1.89228e-07,0.857061,0.26828	0.01	7.47554e-08	NA	lnRWT	782.1	1	1	1	0	1	1	0	5
lnLVIDD	SLC27A6	5:128301885,5:128301887,5:128301916,5:128302155,5:128302174,5:128302185,5:128326090,5:128351593,5:128351606,5:128351629,5:128362864,5:128364064,5:128364097,	13	0.00196838	0.00199841	3.37e-06	10	5:128301887:G:C;5:128301916:A:G;5:128302174:A:G;5:128302185:G:A;5:128351593:G:T;5:128351606:G:A;5:128351629:C:T;5:128362864:A:C;5:128364064:C:T;5:128364097:T:G	0.000366838,0.000366569,0.00112275,0.00225225,0.000743494,0.00147275,0.00110213,0.0026616,0.000750188,0.00186012	-0.122202,-0.0360824,0.144136,-0.0301289,0.122207,-0.0345159,-0.0376021,0.187328,0.0647679,-0.0132398	0.215462,0.712195,0.0130451,0.523403,0.118714,0.524046,0.509514,3.49333e-06,0.408306,0.782429	0.01	3.37974e-06	NA	NA	3547.79	1	1	1	0	1	0	1	5
lnLVIDD	TRAPPC11	4:184585150,4:184585165,4:184601386,4:184603904,4:184605140,4:184605164,4:184607863,4:184612553,4:184614156,4:184614208,4:184615108,4:184615117,4:184615142,4:184615144,4:184615166,4:184618926,4:184618936,4:184626167,4:184627990,4:184629680,4:184633760,4:184633795,	22	0.000105574	0.000255041	4.71e-05	17	4:184585150:C:T;4:184585165:G:C;4:184601386:G:A;4:184603904:A:G;4:184605140:C:A;4:184605164:G:A;4:184607863:A:G;4:184614156:G:T;4:184614208:A:C;4:184615108:C:T;4:184615142:C:T;4:184615166:T:C;4:184618926:G:A;4:184626167:C:T;4:184627990:C:T;4:184633760:G:A;4:184633795:T:C	0.000366838,0.00586081,0.0003663,0.000739645,0.000376506,0.000371471,0.000368732,0.000732601,0.0003663,0.000367107,0.000366838,0.00110132,0.00109971,0.0003663,0.00110051,0.0003663,0.0003663	-0.0180332,0.0915906,-0.192582,-0.0890991,-0.219307,0.00368335,0.0225383,-0.12628,0.0275212,0.108588,-0.125282,0.0395046,-0.0181308,0.127688,-0.0926566,0.116978,-0.00784991	0.854961,0.000590306,0.0489559,0.255321,0.0262184,0.969152,0.817755,0.102143,0.772617,0.271033,0.200231,0.488331,0.764508,0.195563,0.10858,0.235726,0.936579	0.01	0.000290732	4:184633795	NA	1133.77	1	1	1	1	0	0	1	5
lnLVIDD	GZMB	14:25100282,14:25100377,14:25101132,14:25101305,14:25102160,14:25102200,14:25102230,	7	2.24e-06	4.32e-06	5.4e-05	5	14:25100377:C:A;14:25101132:G:A;14:25101305:C:T;14:25102200:C:A;14:25102230:G:A	0.0003663,0.000375657,0.000366838,0.000733138,0.0010989	0.0925706,-0.124172,0.000543886,0.0418816,0.252021	0.348074,0.208159,0.995601,0.548434,0.000288876	0.01	0.0017517	NA	NA	0.06	1	0	1	0	1	0	1	4
lnLVIDD	HAX1	1:154245928,1:154246054,1:154247448,1:154247638,1:154247666,1:154247918,	6	4.62e-05	6.63e-05	4.62e-05	6	1:154245928:C:T;1:154246054:C:A;1:154247448:A:T;1:154247638:T:G;1:154247666:C:T;1:154247918:C:G	0.0003663,0.0003663,0.000733676,0.0003663,0.0010989,0.000732601	-0.0788586,-0.104748,0.0445828,-0.100689,0.218658,0.021033	0.420094,0.288341,0.515427,0.30743,0.000171674,0.788294	0.01	0.00118697	NA	NA	1924.14	1	1	1	0	1	0	0	4
lnLVIDD	MEIS2	15:37184467,15:37184496,15:37184538,15:37184546,15:37184627,15:37184634,15:37184651,15:37390259,	8	2.67e-07	3.24e-07	2.67e-07	8	15:37184467:G:T;15:37184496:T:C;15:37184538:G:A;15:37184546:T:C;15:37184627:T:C;15:37184634:C:T;15:37184651:C:T;15:37390259:C:T	0.000366838,0.000368189,0.000734754,0.0003663,0.00112275,0.000376506,0.000401606,0.0003663	0.0957352,0.0214943,-0.154893,-0.0212883,0.252134,-0.00535792,0.202027,-0.0221425	0.314823,0.827526,0.0236685,0.829154,0.000287097,0.956689,0.0405854,0.822411	0.01	0.000196853	NA	NA	5119.93	1	1	1	0	1	0	0	4
lnLVIDD	PDE12	3:57542728,3:57542903,3:57543119,3:57543127,3:57543317,3:57543356,3:57545612,	7	1.17e-12	2.9e-12	1.17e-12	7	3:57542728:C:T;3:57542903:G:T;3:57543119:A:T;3:57543127:G:A;3:57543317:C:T;3:57543356:A:G;3:57545612:G:C	0.0003663,0.000751315,0.000372301,0.00184775,0.000732601,0.000366838,0.00188822	0.200944,-0.0172882,-0.0190065,0.0495585,0.119388,-0.0427997,0.271786	0.0416653,0.825315,0.841159,0.348309,0.0871401,0.664409,3.40515e-07	0.01	5.83523e-07	NA	lnRWT	701.09	1	1	1	0	0	1	0	4
lnLVIDD	PDIA6	2:10924397,2:10927473,2:10927474,2:10930886,2:10930903,2:10933245,2:10933250,2:10937297,2:10942658,	9	0.0271484	0.0474627	8.85e-05	8	2:10924397:T:C;2:10927473:G:A;2:10927474:C:A;2:10930886:C:T;2:10933245:C:T;2:10933250:C:T;2:10937297:G:A;2:10942658:T:C	0.0018315,0.0014652,0.000366569,0.0003663,0.0003663,0.0003663,0.00037092,0.000379651	0.017969,-0.0881628,-0.035915,-0.113079,0.0331139,-0.0997875,0.159931,0.129509	0.673874,0.0404223,0.713471,0.234065,0.737131,0.294778,0.102021,0.18547	0.01	0.109223	NA	NA	6202.98	1	1	1	0	1	0	0	4
lnRWT	AXL	19:41725302,19:41725350,19:41726679,19:41727931,19:41727943,19:41727955,19:41744462,19:41754430,19:41759592,19:41763458,19:41765523,19:41765538,19:41765742,	13	7.22e-05	0.000117223	7.22e-05	13	19:41725302:C:T;19:41725350:C:T;19:41726679:T:C;19:41727931:C:T;19:41727943:C:T;19:41727955:G:A;19:41744462:A:C;19:41754430:G:A;19:41759592:A:G;19:41763458:G:A;19:41765523:G:A;19:41765538:A:C;19:41765742:C:T	0.000366569,0.00293255,0.0003663,0.000733138,0.0003663,0.0021978,0.000740192,0.00256598,0.0010989,0.0003663,0.000366569,0.00622711,0.000394322	-0.104133,-0.0286484,-0.119309,0.0603375,0.0983773,-0.0660586,0.0756075,-0.054747,-0.0579996,0.106896,0.141412,-0.137537,0.114829	0.48467,0.598336,0.423329,0.580685,0.50795,0.284579,0.470715,0.348589,0.537813,0.473153,0.337248,0.000284299,0.440961	0.01	0.000578	NA	NA	2809.86	1	1	1	0	1	0	0	4
lnLVMHT27	GPD1	12:50498412,12:50498475,12:50498522,12:50499347,12:50499391,12:50500126,12:50500678,12:50501444,12:50501452,12:50501871,12:50503270,	11	5.35e-05	0.000101644	4.69e-05	11	12:50498412:G:A;12:50498475:A:G;12:50498522:G:T;12:50499347:T:G;12:50499391:C:T;12:50500126:G:A;12:50500678:T:C;12:50501444:T:C;12:50501452:G:A;12:50501871:G:A;12:50503270:C:G	0.00149701,0.0439763,0.000372301,0.00338092,0.00110538,0.00147167,0.00110375,0.00147167,0.000736377,0.00110457,0.00073692	-0.0490478,0.0934311,0.0663359,0.215491,0.102012,-0.158959,0.156254,-0.0840099,-0.0786722,-0.261332,0.0149376	0.709566,0.000299214,0.806309,0.018877,0.594731,0.229234,0.34757,0.582602,0.685269,0.111882,0.944984	0.05	6.84e-05	NA	NA	44.55	1	1	1	0	1	0	0	4
lnLVMHT27	MBL2	10:54528016,10:54528061,10:54528096,10:54529075,10:54530522,10:54531226,10:54531235,10:54531242,10:54531278,10:54531280,	10	7.29e-05	0.000166533	4.42e-05	9	10:54528016:C:A;10:54528061:A:G;10:54528096:A:C;10:54529075:T:C;10:54530522:C:G;10:54531235:C:T;10:54531242:G:A;10:54531278:A:C;10:54531280:C:T	0.00809419,0.00147275,0.000369822,0.000739098,0.00147384,0.0265096,0.0114223,0.000736377,0.00147275	0.0350404,-0.144897,0.0195479,-0.133161,0.130799,-0.0872702,0.169634,0.0344097,0.0949026	0.550194,0.18065,0.9424,0.509728,0.377864,0.00969986,0.000903957,0.854331,0.474233	0.05	0.000341	10:54528016	NA	0.08	1	0	1	1	0	0	1	4
lnLVIDD	BRD1	22:50168038,22:50169762,22:50169802,22:50187715,22:50187724,22:50187732,22:50187853,22:50216627,22:50216689,22:50216719,22:50217649,	11	0.0320937	0.00392686	3.61e-06	8	22:50168038:A:G;22:50169762:G:A;22:50169802:C:T;22:50187724:C:G;22:50187732:T:G;22:50216627:C:T;22:50216689:A:G;22:50216719:G:A	0.000732601,0.00110051,0.000367377,0.000374251,0.000371471,0.000366838,0.0003663,0.0010989	0.268345,0.0280124,0.00216903,0.150408,0.119203,-0.0361708,-0.0319762,0.252021	0.000612682,0.643483,0.982459,0.113474,0.222947,0.711521,0.737076,0.000288876	0.01	0.000140223	NA	NA	1178.54	1	1	0	0	0	0	1	3
lnLVIDD	CNN2	19:1031109,19:1031110,19:1036508,19:1037756,19:1037810,	5	3.92e-05	9.01e-05	3.92e-05	5	19:1031109:C:T;19:1031110:G:A;19:1036508:A:G;19:1037756:G:A;19:1037810:G:A	0.0003663,0.000732601,0.000742942,0.000793021,0.000400641	0.0115693,-0.11186,0.244225,-0.0727738,-0.013625	0.90332,0.108974,0.000888058,0.2884,0.885679	0.01	0.00598059	NA	NA	2849.23	1	1	1	0	0	0	0	3
lnLVIDD	DENND3	8:142146748,8:142146794,8:142146854,8:142148207,8:142154291,8:142161847,8:142165994,8:142173440,8:142175322,8:142178160,8:142178261,8:142178295,8:142178405,8:142185385,8:142185445,8:142186723,8:142188199,8:142188214,8:142190848,8:142199128,8:142199229,8:142200411,8:142200481,8:142202451,8:142202655,8:142202698,8:142204148,	27	0.000115791	0.000219876	3.72e-06	24	8:142146748:G:A;8:142148207:G:A;8:142161847:A:G;8:142165994:C:T;8:142173440:A:G;8:142175322:C:T;8:142178160:C:T;8:142178261:C:T;8:142178295:T:G;8:142178405:C:A;8:142185385:C:G;8:142185445:T:C;8:142186723:C:T;8:142188199:G:A;8:142188214:G:A;8:142190848:C:T;8:142199128:C:T;8:142199229:G:A;8:142200411:A:G;8:142200481:C:T;8:142202451:T:A;8:142202655:C:T;8:142202698:C:T;8:142204148:G:A	0.000375094,0.0003663,0.000367647,0.0003663,0.000367377,0.00183284,0.000810373,0.0003663,0.0003663,0.00366838,0.0003663,0.000732601,0.0003663,0.000368189,0.00037092,0.00110619,0.000366838,0.0003663,0.00524345,0.00074184,0.0014652,0.000366838,0.00256975,0.00441501	0.0820432,0.0953942,-0.0162722,0.0723908,-0.046356,0.0628768,-0.0456453,-0.0652569,-0.0174342,-0.00899341,0.101901,-0.00522246,-0.0590869,0.0680603,0.00486602,0.0200843,-0.0222792,0.0141852,-0.021671,-0.0997402,0.0277745,0.122789,-0.0470322,0.0311291	0.405627,0.333567,0.864344,0.463081,0.638439,0.148836,0.560083,0.508311,0.854762,0.777239,0.297485,0.946841,0.523126,0.490266,0.960321,0.768044,0.814578,0.884687,0.437366,0.175033,0.660198,0.187608,0.211573,0.276991	0.01	0.640216	NA	NA	310.4	1	1	0	0	0	0	1	3
lnLVIDD	EPHX4	1:92508391,1:92508490,1:92518157,	3	4.64e-05	7.42e-05	4.64e-05	3	1:92508391:G:A;1:92508490:A:C;1:92518157:G:A	0.000379363,0.000746826,0.00075358	-0.0179997,0.235415,0.100717	0.85523,0.00136533,0.134448	0.01	0.00400268	NA	NA	34.62	1	1	1	0	0	0	0	3
lnLVIDD	ITIH4	3:52848037,3:52848249,3:52850999,3:52852488,3:52852526,3:52852538,3:52853424,3:52853462,3:52853477,3:52853480,3:52854794,3:52855076,3:52855121,3:52857940,3:52857945,3:52857988,3:52859953,3:52860002,3:52860588,3:52860640,3:52860868,3:52860916,3:52861142,3:52861211,	24	1.62e-10	8.44e-10	7.59e-06	18	3:52848037:C:T;3:52852526:A:C;3:52853424:G:A;3:52853462:G:A;3:52853477:A:C;3:52854794:C:T;3:52855076:T:C;3:52855121:G:A;3:52857940:C:T;3:52857945:C:T;3:52857988:C:T;3:52859953:G:T;3:52860002:G:C;3:52860588:T:A;3:52860640:C:T;3:52860868:C:T;3:52860916:T:C;3:52861142:G:A	0.000396197,0.000366569,0.000366569,0.000732601,0.0014652,0.000367647,0.0010989,0.0010989,0.000367377,0.00183959,0.00183824,0.0003663,0.0010989,0.000366569,0.000732601,0.00110051,0.0003663,0.000732601	0.328387,0.0344906,0.095884,-0.0565412,-0.0101887,-0.00409569,0.0631463,-0.0516924,0.00644155,0.0239966,0.272137,0.0817459,0.122427,-0.0635307,-0.0322961,-0.0122691,-0.0873817,-0.0692074	0.000872936,0.716641,0.314072,0.444721,0.837066,0.964943,0.248428,0.410029,0.94794,0.600056,3.28817e-07,0.407326,0.025944,0.519593,0.679051,0.842995,0.37576,0.319251	0.01	2.85579e-05	NA	NA	1.85	1	1	0	0	0	0	1	3
lnLVIDD	ZBTB16	11:113934609,11:113935094,11:113935229,11:114117994,	4	2.61e-05	1.68e-05	2.61e-05	4	11:113934609:T:C;11:113935094:G:A;11:113935229:G:A;11:114117994:A:C	0.00116189,0.00147601,0.000367377,0.000733138	0.252892,0.0687016,0.132846,0.0653007	0.000275243,0.153,0.1715,0.349441	0.01	0.00564729	NA	NA	26.91	1	0	1	0	1	0	0	3
lnLVIDD	ZBTB44	11:130130937,11:130130963,11:130131565,	3	0.00452497	0.00537167	2.83e-05	2	11:130130963:T:A;11:130131565:G:T	0.000804505,0.00036846	0.280451,0.0996259	5.86317e-05,0.285018	0.01	5.20694e-05	NA	NA	1833.11	1	1	0	0	0	0	1	3
lnRWT	RHOF	12:122217430,12:122217507,12:122217559,12:122218783,12:122218807,12:122218884,12:122218896,	7	0.000724498	0.00145524	7.67e-05	6	12:122217430:T:G;12:122217507:C:T;12:122217559:C:T;12:122218807:C:T;12:122218884:C:T;12:122218896:G:A	0.00343774,0.0025641,0.00146735,0.000750751,0.00146843,0.000366838	-0.0873941,-0.0659074,-0.186345,-0.219064,-0.0910248,-0.0982622	0.0978131,0.259482,0.0154766,0.047892,0.289504,0.509628	0.01	0.0284	NA	NA	621.74	1	1	0	0	0	0	1	3
lnRWT	TMEM206	1:212550970,1:212553312,1:212558642,1:212560410,1:212560431,1:212583800,	6	5.96e-05	0.000130525	5.96e-05	6	1:212550970:C:T;1:212553312:C:T;1:212558642:T:C;1:212560410:G:A;1:212560431:C:T;1:212583800:T:A	0.0010989,0.0003663,0.000366569,0.000735294,0.000373134,0.000732601	-0.279272,0.198013,-0.146728,0.164954,-0.212721,0.280942	0.00259337,0.183907,0.324791,0.13101,0.148923,0.0128472	0.01	0.000307	1:212550970	NA	122.45	1	1	0	1	0	0	0	3
lnLVMHT27	FCGR2B	1:161642774,1:161647270,1:161647336,	3	0.0259182	0.0397812	1.38e-05	2	1:161647270:A:C;1:161647336:G:T	0.00073692,0.000367918	0.190598,0.090506	0.319317,0.727471	0.05	0.486	NA	NA	0.33	1	0	1	0	0	0	1	3
lnLVMHT27	NKAIN2	6:124125352,6:124125367,6:124604235,6:124604275,6:124676441,6:124979491,6:124979510,	7	0.000253934	0.000486389	7.28e-06	6	6:124125352:T:C;6:124604235:G:A;6:124604275:G:A;6:124676441:C:T;6:124979491:T:G;6:124979510:G:A	0.000367918,0.000377929,0.000804505,0.00036846,0.00074129,0.000373692	-0.108471,-0.237011,0.104236,-0.186602,0.0931378,-0.252206	0.688469,0.361452,0.578117,0.490368,0.648495,0.331492	0.05	0.836	NA	NA	27.88	1	1	0	0	0	0	1	3
lnLVMHT27	NR1D1	17:38250234,17:38250312,17:38251741,17:38251896,	4	6.44e-05	6.39e-06	6.43e-05	4	17:38250234:T:G;17:38250312:G:A;17:38251741:G:C;17:38251896:C:T	0.00110783,0.000368732,0.0125092,0.000367918	-0.402747,0.234883,-0.16774,-0.399989	0.0329088,0.385296,0.00068453,0.139289	0.05	0.000514	NA	NA	127.21	1	1	1	0	0	0	0	3
lnLVMHT27	TCF7L1	2:85510654,2:85529643,2:85529694,2:85531116,2:85531448,2:85532468,2:85532493,2:85533637,2:85534822,2:85536415,	10	7.62e-05	0.000172707	2.97e-05	10	2:85510654:T:A;2:85529643:A:G;2:85529694:G:A;2:85531116:C:T;2:85531448:G:A;2:85532468:G:A;2:85532493:C:T;2:85533637:G:C;2:85534822:C:G;2:85536415:G:A	0.0309278,0.00111441,0.00184502,0.00257542,0.000367918,0.000369276,0.00627306,0.00478998,0.000735835,0.0103917	0.132329,-0.0831627,-0.204061,0.0463596,0.0743219,0.185724,0.011198,-0.0810727,0.349533,0.0289629	2.51186e-05,0.608405,0.107715,0.645609,0.781426,0.474531,0.868403,0.287591,0.0847038,0.590941	0.05	0.000173	NA	NA	128.43	1	1	1	0	0	0	0	3
lnLVIDD	ARFRP1	20:62332003,20:62333231,20:62333521,20:62338377,	4	4.65e-05	8.64e-05	4.66e-05	4	20:62332003:T:G;20:62333231:G:A;20:62333521:C:T;20:62338377:G:C	0.000734754,0.00113379,0.00550661,0.003663	-0.0573701,0.0793226,0.105833,-0.028148	0.463901,0.196242,4.47719e-05,0.381635	0.01	5.21172e-05	NA	NA	1292.52	1	1	0	0	0	0	0	2
lnLVIDD	BMPR1B	4:96025649,4:96045029,4:96045055,4:96046151,4:96046210,4:96051154,4:96051196,4:96052488,4:96069934,4:96073908,	10	8.2e-05	0.0001043	8.16e-05	9	4:96025649:C:G;4:96045055:C:G;4:96046151:C:A;4:96046210:T:C;4:96051154:A:G;4:96051196:A:G;4:96052488:A:G;4:96069934:G:A;4:96073908:G:A	0.0003663,0.000406835,0.000372024,0.0014652,0.0003663,0.000371747,0.000377358,0.000733676,0.000366569	0.0723908,-0.026041,0.00887787,-0.00286368,-0.0843132,0.072216,-0.0177938,-0.0926177,-0.0383925	0.463081,0.790056,0.928296,0.953212,0.392754,0.448325,0.856867,0.184478,0.697156	0.01	0.903422	NA	NA	11.1	1	0	1	0	0	0	0	2
lnLVIDD	CHST11	12:104995687,12:105151046,12:105151177,12:105151192,12:105151211,12:105151430,	6	2.68e-05	4.12e-05	2.68e-05	6	12:104995687:T:C;12:105151046:G:A;12:105151177:C:T;12:105151192:G:C;12:105151211:G:A;12:105151430:C:T	0.000366569,0.00111607,0.000733138,0.00220264,0.000366569,0.000369822	0.00749167,0.00505811,-0.0135325,0.117692,0.113694,-0.12091	0.935502,0.942603,0.846423,0.00617551,0.232592,0.204272	0.01	0.0122646	NA	NA	839.69	1	1	0	0	0	0	0	2
lnLVIDD	CKAP2	13:53030695,13:53035340,13:53035665,13:53035739,13:53035779,13:53035899,13:53035925,13:53035929,13:53036553,13:53048117,13:53049226,	11	7.27e-05	0.000167128	4.51e-05	8	13:53030695:A:C;13:53035340:C:A;13:53035779:G:T;13:53035899:T:C;13:53035925:G:A;13:53035929:C:G;13:53048117:A:G;13:53049226:C:T	0.000392465,0.00361446,0.000737463,0.00189107,0.00220103,0.000367918,0.000386997,0.000732601	-0.0181014,-0.0417138,0.0516146,-0.0426757,0.0200064,-0.0616369,0.170415,-0.0860006	0.854423,0.226854,0.442576,0.327533,0.629571,0.532118,0.0656782,0.20034	0.01	0.384487	NA	NA	2880.44	1	1	0	0	0	0	0	2
lnLVIDD	CORO2B	15:69003107,15:69003139,15:69003978,15:69011760,15:69011887,15:69018309,	6	7.94e-05	9.12e-05	7.94e-05	6	15:69003107:C:T;15:69003139:C:A;15:69003978:T:A;15:69011760:C:A;15:69011887:A:G;15:69018309:G:A	0.000369276,0.000367918,0.000732601,0.0003663,0.00257542,0.00732601	0.000513014,0.135619,-0.0712965,-0.148444,0.0624841,0.0677918	0.995851,0.154474,0.306974,0.1191,0.100064,0.00278706	0.01	0.00175673	NA	NA	385.94	1	1	0	0	0	0	0	2
lnLVIDD	DUSP26	8:33449550,8:33451234,8:33454886,	3	9.71e-07	1.1e-06	9.71e-07	3	8:33449550:C:T;8:33451234:G:A;8:33454886:G:A	0.00228833,0.000366569,0.000366569	0.16817,-0.0314396,-0.0484312	0.000340297,0.749966,0.61091	0.01	0.00037928	NA	NA	1828.33	1	1	0	0	0	0	0	2
lnLVIDD	IFITM10	11:1756548,11:1769072,11:1769085,11:1769135,	4	3.5e-05	4.49e-05	3.49e-05	4	11:1756548:C:T;11:1769072:G:A;11:1769085:G:A;11:1769135:G:A	0.0010989,0.00256598,0.00146735,0.00074184	0.260752,0.0758314,-0.0204876,-0.0182524	1.52697e-05,0.0408236,0.677611,0.793683	0.01	0.00140009	NA	NA	23.55	1	1	0	0	0	0	0	2
lnLVIDD	INTS2	17:59947195,17:59947208,17:59949672,17:59952317,17:59955273,17:59955309,17:59955426,17:59967248,17:59984907,17:59988927,17:60002398,	11	0.0174719	0.0203127	2.43e-05	9	17:59947195:A:C;17:59947208:C:T;17:59949672:G:A;17:59955273:C:T;17:59955309:G:A;17:59967248:T:G;17:59984907:C:T;17:59988927:G:A;17:60002398:G:A	0.000368189,0.000367377,0.000740741,0.000401284,0.000766871,0.0003663,0.00110294,0.000366838,0.000732601	0.114976,-0.0215457,0.00449642,-0.0275393,0.05485,0.231143,0.25204,0.000646246,-0.0240414	0.24384,0.827121,0.954223,0.772476,0.417639,0.0131212,0.000288581,0.994773,0.735357	0.01	0.00425569	NA	NA	974.98	1	1	0	0	0	0	0	2
lnLVIDD	OMP	11:76814000,11:76814031,11:76814080,11:76814085,11:76814268,	5	8.3e-05	0.000127616	6.59e-05	4	11:76814000:C:T;11:76814031:C:A;11:76814080:C:A;11:76814085:G:A	0.00443906,0.0003885,0.00262369,0.00112613	0.0470161,-0.0377475,-0.0708958,0.0235282	0.14413,0.699551,0.0767922,0.678038	0.01	0.110685	NA	NA	0.62	1	0	1	0	0	0	0	2
lnLVIDD	SFXN5	2:73195649,2:73198703,2:73198707,2:73228667,2:73249683,2:73285677,2:73298788,2:73298789,2:73298793,	9	1.5e-05	2.47e-05	1.5e-05	9	2:73195649:G:A;2:73198703:C:T;2:73198707:C:T;2:73228667:G:A;2:73249683:T:C;2:73285677:G:A;2:73298788:G:T;2:73298789:C:A;2:73298793:A:T	0.000374813,0.000372024,0.00037092,0.0003663,0.0003663,0.0003663,0.0022779,0.00115385,0.000381098	-0.152025,-0.00983877,-0.0589685,-0.0835783,-0.0992776,0.0564338,0.169877,-0.0888388,-0.0328723	0.123325,0.92056,0.550025,0.380208,0.309654,0.567298,5.73252e-05,0.127204,0.729994	0.01	2.9483e-05	NA	NA	360.29	1	1	0	0	0	0	0	2
lnLVIDD	SHISA3	4:42403140,4:42403229,4:42403343,	3	9.72e-07	2e-06	9.72e-07	3	4:42403140:C:T;4:42403229:C:T;4:42403343:A:C	0.0003663,0.0015186,0.00199203	0.21045,0.200134,-0.0127295	0.0271346,0.000239079,0.769742	0.01	0.00337908	NA	NA	25.23	1	1	0	0	0	0	0	2
lnLVIDD	WNT7B	22:46318885,22:46327122,	2	6.35e-07	6.29e-07	6.35e-07	2	22:46318885:C:T;22:46327122:G:C	0.00116641,0.000378501	0.252148,-0.198248	0.00028707,0.0444841	0.01	0.000114971	NA	NA	0.35	1	0	1	0	0	0	0	2
lnRWT	MORN4	10:99376130,10:99379385,10:99379394,	3	3.03e-06	3.73e-06	3.03e-06	3	10:99376130:G:A;10:99379385:G:C;10:99379394:C:A	0.000736377,0.000366569,0.0018315	-0.0948512,0.444269,-0.279661	0.368222,0.00286941,0.000580331	0.01	0.000167	NA	NA	380.87	1	1	0	0	0	0	0	2
lnRWT	PSG7	19:43429982,19:43430772,19:43430826,19:43430844,19:43430868,19:43433736,19:43433772,	7	2.97e-05	5.75e-05	1.58e-05	6	19:43429982:C:G;19:43430826:G:T;19:43430844:G:A;19:43430868:G:A;19:43433736:C:A;19:43433772:G:T	0.00805861,0.0186813,0.0161172,0.0110132,0.0230769,0.0003663	0.0957903,-0.00179713,0.0493306,-0.0528524,-0.061281,0.444373	0.0024374,0.934132,0.0191411,0.0434735,0.000973464,0.00286285	0.01	0.000126	NA	NA	0.07	1	0	0	0	0	0	1	2
lnRWT	ZNF775	7:150093759,7:150093787,7:150093798,	3	9.69e-05	9.68e-05	9.69e-05	3	7:150093759:G:T;7:150093787:G:A;7:150093798:C:A	0.0011236,0.00222552,0.0178174	-0.117323,0.0193643,-0.0854895	0.221879,0.769427,0.0001161	0.01	0.000112	NA	NA	441.25	1	1	0	0	0	0	0	2
lnLVIDD	GRHL2	8:102555474,8:102555477,8:102555480,8:102555522,8:102564970,8:102564987,8:102570816,8:102582574,8:102582577,8:102586017,8:102649138,	11	2.62e-05	6.1e-05	2.62e-05	11	8:102555474:A:G;8:102555477:G:C;8:102555480:T:C;8:102555522:C:T;8:102564970:G:C;8:102564987:C:G;8:102570816:G:A;8:102582574:G:A;8:102582577:G:A;8:102586017:A:G;8:102649138:C:A	0.00293255,0.000366569,0.000732601,0.000366569,0.0003663,0.0003663,0.0003663,0.000367107,0.0029347,0.000366569,0.000369004	0.0388731,-0.0383925,-0.0904304,0.0243392,0.156913,-0.150366,-0.137763,-0.236289,0.128647,-0.100774,-0.0657589	0.26624,0.697156,0.22159,0.798302,0.111714,0.106609,0.148059,0.0166149,0.000938302,0.290028,0.505058	0.01	0.00216454	NA	NA	0.14	1	0	0	0	0	0	0	1
^Sequence Kernal Association Test Optimal
# Sequence Kernal Association Test Rare Common
+Minor Allele Frequency
%Loss of Function
~Other echocardiography trait gene is associated with
